# Supplementary material for: Isolation of a New Polysaccharide from Dandelion Leaves and Evaluation of Its Antioxidant, Antibacterial, and Anticancer Activities
Source: Molecules. 2022 Nov 7;27(21):7641. doi: 10.3390/molecules27217641 (PMC9658512; doi:10.3390/molecules27217641)
Supplement: Supplementary file 1 [file molecules-27-07641-s001.zip]

Archive with 1 entries (1 files):
- molecules-1978805-supplementary.pdf
